# Supplementary material for: Using Multiparametric Cardiac Magnetic Resonance to Phenotype and Differentiate Biopsy-Proven Chronic from Healed Myocarditis and Dilated Cardiomyopathy
Source: J Clin Med. 2022 Aug 28;11(17):5047. doi: 10.3390/jcm11175047 (PMC9457265; doi:10.3390/jcm11175047)
Supplement: Supplementary file 1 [file jcm-11-05047-s001.zip]

Archive with 1 entries (1 files):
- jcm-1841608-supplementary-1.pdf
